# Supplementary material for: Detection of Penicillium-Toxins in Nuts Commercialized in Italy Through LC-MS/MS Analyses
Source: Toxins (Basel). 2025 Dec 24;18(1):12. doi: 10.3390/toxins18010012 (PMC12845813; doi:10.3390/toxins18010012)
Supplement: Supplementary file 1 [file toxins-18-00012-s001.zip]

Archive with 1 entries (1 files):
- toxins-3954502-supplementary.pdf
